# Supplementary material for: The Biological Variation in Serum ACE and CPN/CPB2 Activity in Healthy Individuals as Measured by the Degradation of Dabsylated Bradykinin—Reference Data and the Importance of Pre-Analytical Standardization
Source: Proteomes. 2025 Aug 27;13(3):40. doi: 10.3390/proteomes13030040 (PMC12452422; doi:10.3390/proteomes13030040)
Supplement: Supplementary file 1 [file proteomes-13-00040-s001.zip]

Archive with 2 entries (2 files):
- Supplement.pdf
- Supplement.xlsx
