# Supplementary material for: The Biological Variation in Serum ACE and CPN/CPB2 Activity in Healthy Individuals as Measured by the Degradation of Dabsylated Bradykinin—Reference Data and the Importance of Pre-Analytical Standardization
Source: Proteomes. 2025 Aug 27;13(3):40. doi: 10.3390/proteomes13030040 (PMC12452422; doi:10.3390/proteomes13030040)
Supplement: Supplementary file 1 [file proteomes-13-00040-s001.zip › Supplement.xlsx]

## Sheet: Table S1
#	Mean DBK 1-9	Std.Dev DBK1-9	Mean DBK 1-8	Std.Dev DBK1-8	Mean DBK 1-5	Std.Dev DBK1-5	Plate #	Plate sequence	Participant ID	Participant ID	Code #	Age Range	Gender	EthnicityCombined	BMI	Hours of fasting
1	0.230391	0.0176937	0.637639	0.0180823	0.131971	0.00787605	1	17	HA3A88FF-2	HA3A88FF	2	20 - 30	Female	Asian	21.87	10
2	0.233322	0.0667794	0.622836	0.053207	0.143842	0.0371096	1	54	HF1DB86D-2	HF1DB86D	2	20 - 30	Female	Asian	NA	NA
3	0.455091	0.0218437	0.432602	0.0225073	0.112307	0.0012458	1	61	H516B41C-1	H516B41C	1	20 - 30	Female	Asian	26.5	NA
4	0.211111	0.0364841	0.674521	0.0411524	0.114368	0.0150911	1	62	H727C7FC-2	H727C7FC	2	20 - 30	Female	Asian	NA	NA
5	0.20658	0.0264753	0.591053	0.0220192	0.202367	0.0110924	1	90	H5110FDF-2	H5110FDF	2	20 - 30	Female	Asian	NA	NA
6	0.130801	0.0148601	0.76076	0.0163221	0.108438	0.00267549	2	24	H270318D-2	H270318D	2	20 - 30	Female	Asian	19.86	10
7	0.185846	0.0224594	0.684257	0.0225736	0.129898	0.00724884	3	78	HEF8799B-2	HEF8799B	2	20 - 30	Female	Asian	NA	NA
8	0.268843	0.0185584	0.621665	0.0186793	0.109492	0.010135	3	82	HF5BD6CA-2	HF5BD6CA	2	20 - 30	Female	Asian	NA	NA
9	0.172982	0.0106462	0.675811	0.0139899	0.151207	0.00335065	4	36	HF864DE5-2	HF864DE5	2	20 - 30	Female	Asian	20.14	15
10	0.130718	0.0287711	0.741605	0.022292	0.127677	0.00810921	1	10	HCFACA18-4	HCFACA18	4	20 - 30	Female	Caucasian	22.68	9
11	0.308563	0.0297347	0.528116	0.028366	0.163321	0.00373338	2	6	H725C4B2-3	H725C4B2	3	20 - 30	Female	Caucasian	29.45	8
12	0.296912	0.0229153	0.550326	0.0203569	0.152762	0.00310733	2	13	H2A66F52-4	H2A66F52	4	20 - 30	Female	Caucasian	20.42	11
13	0.119012	0.0223958	0.659331	0.0270678	0.221657	0.00662474	2	21	H928AA56-3	H928AA56	3	20 - 30	Female	Caucasian	20.66	10.5
14	0.2161	0.0307638	0.601756	0.0241731	0.182143	0.00712743	2	44	HEC2D1FC-3	HEC2D1FC	3	20 - 30	Female	Caucasian	20.97	10
15	0.261778	0.0176543	0.611699	0.0197458	0.126524	0.00232153	2	58	HD4E4A60-3	HD4E4A60	3	20 - 30	Female	Caucasian	47.9	9
16	0.258758	0.0108167	0.577107	0.0128732	0.164135	0.00344796	2	71	H4B9BBE4-2	H4B9BBE4	2	20 - 30	Female	Caucasian	21.18	11
17	0.3477	0.0127929	0.565352	0.0111908	0.0869487	0.00530387	2	80	HB9DF721-2	HB9DF721	2	20 - 30	Female	Caucasian	NA	NA
18	0.38883	0.0115721	0.438103	0.00570593	0.173067	0.00586644	2	86	H0825FD8-3	H0825FD8	3	20 - 30	Female	Caucasian	23.53	9	hemolytic
19	0.300846	0.0159729	0.532578	0.00738158	0.166576	0.0125457	3	24	H9C7961B-3	H9C7961B	3	20 - 30	Female	Caucasian	19.99	9
20	0.571075	0.00893076	0.251549	0.0105732	0.177376	0.00513892	3	44	HE9F9365-1	HE9F9365	1	20 - 30	Female	Caucasian	26.42	NA
21	0.16216	0.0258539	0.706068	0.0226218	0.131772	0.00656944	3	69	H50B37F6-4	H50B37F6	4	20 - 30	Female	Caucasian	18.38	14
22	0.302832	0.020498	0.542084	0.00965955	0.155084	0.0215972	3	79	H4D90EDA-3	H4D90EDA	3	20 - 30	Female	Caucasian	27.36	8
23	0.195862	0.0267007	0.665877	0.0239096	0.13826	0.0029355	5	11	HFA86863-3	HFA86863	3	20 - 30	Female	Caucasian	25.89	9
24	0.167009	0.0303283	0.738139	0.0336876	0.0948516	0.00742564	2	76	HF2A0F62-2	HF2A0F62	2	20 - 30	Female	Other	22.15	9
25	0.451742	0.0126493	0.379599	0.0086283	0.168659	0.00772461	1	8	H40112EF-1	H40112EF	1	30 - 40	Female	Asian	19.69	NA
26	0.21565	0.0140976	0.671709	0.0188532	0.112641	0.00477224	1	21	HD906D4E-4	HD906D4E	4	30 - 40	Female	Asian	21.21	12
27	0.191092	0.0189404	0.67889	0.0211136	0.130018	0.00472194	1	26	H59A18A6-4	H59A18A6	4	30 - 40	Female	Asian	20.76	11.5
28	0.269511	0.0297814	0.616369	0.0416948	0.114121	0.0160977	1	29	H820F774-4	H820F774	4	30 - 40	Female	Asian	24.17	10
29	0.131729	0.0239305	0.688006	0.0175091	0.180265	0.0139199	1	40	H7552108-2	H7552108	2	30 - 40	Female	Asian	25.74	9
30	0.272758	0.0334146	0.582027	0.0316514	0.145215	0.00355921	1	76	H7300070-3	H7300070	3	30 - 40	Female	Asian	22.22	10
31	0.222223	0.0211786	0.651406	0.0166679	0.126371	0.00452574	2	2	H9D0F70D-2	H9D0F70D	2	30 - 40	Female	Asian	20.03	10
32	0.333261	0.062774	0.568902	0.0513851	0.0978371	0.0114077	2	67	H781261E-2	H781261E	2	30 - 40	Female	Asian	NA	NA
33	0.271073	0.0174427	0.619035	0.0181605	0.109892	0.00294875	2	85	H82975B2-2	H82975B2	2	30 - 40	Female	Asian	20.87	11
34	0.0821375	0.0175148	0.798864	0.0108673	0.118998	0.0069916	3	7	H77721BF-2	H77721BF	2	30 - 40	Female	Asian	21.35	8
35	0.310493	0.0178966	0.592642	0.017469	0.096865	0.00112646	3	20	HED3FC4E-2	HED3FC4E	2	30 - 40	Female	Asian	NA	NA
36	0.388806	0.0228157	0.55265	0.00934495	0.0585439	0.013471	3	60	H6C354E0-4	H6C354E0	4	30 - 40	Female	Asian	20.55	10
37	0.117991	0.0186701	0.650573	0.0290932	0.231436	0.010482	4	2	H84367C1-2	H84367C1	2	30 - 40	Female	Asian	26.42	12
38	0.547272	0.0210325	0.340246	0.0241439	0.112481	0.00475234	4	72	H7074342-1	H7074342	1	30 - 40	Female	Asian	23.75	NA
39	0.278343	0.0162735	0.591578	0.0128123	0.130079	0.00680807	4	80	H8A0C52A-2	H8A0C52A	2	30 - 40	Female	Asian	NA	NA
40	0.188192	0.0145434	0.664911	0.0222862	0.146897	0.00774465	1	6	HE77069C-3	HE77069C	3	30 - 40	Female	Caucasian	28.81	9
41	0.308415	0.0484577	0.570245	0.0466149	0.12134	0.00269577	1	37	H05A15EE-3	H05A15EE	3	30 - 40	Female	Caucasian	21.25	10
42	0.232077	0.0343394	0.589719	0.0285879	0.178203	0.00604464	1	58	H6689F43-3	H6689F43	3	30 - 40	Female	Caucasian	24.14	9
43	0.20347	0.00376209	0.677444	0.0153492	0.119086	0.0118118	1	79	H4A44525-3	H4A44525	3	30 - 40	Female	Caucasian	20.65	9
44	0.190806	0.0228741	0.658104	0.021365	0.15109	0.0129304	1	86	H547DEA7-5	H547DEA7	5	30 - 40	Female	Caucasian	26.5	NA
45	0.177297	0.0481593	0.715042	0.0470821	0.107661	0.00397361	2	38	H5BD9B0D-2	H5BD9B0D	2	30 - 40	Female	Caucasian	21.87	12
46	0.255119	0.0242635	0.591916	0.0157604	0.152965	0.00892533	2	45	H205AF6E-2	H205AF6E	2	30 - 40	Female	Caucasian	19.22	8
47	0.252323	0.00883824	0.65834	0.01505	0.0893367	0.00634044	2	55	HEA13DEE-3	HEA13DEE	3	30 - 40	Female	Caucasian	21.05	10
48	0.1889	0.015281	0.72219	0.00735866	0.0889101	0.00792263	2	62	HA2357C1-4	HA2357C1	4	30 - 40	Female	Caucasian	30.62	11.5
49	0.377143	0.0199145	0.424828	0.0175259	0.198029	0.0054118	2	77	HE7A1547-3	HE7A1547	3	30 - 40	Female	Caucasian	21.52	9
50	0.303322	0.0108083	0.573766	0.0134727	0.122912	0.00913669	3	37	HFBDC312-2	HFBDC312	2	30 - 40	Female	Caucasian	23.3	11.5
51	0.469744	0.0181161	0.335812	0.014463	0.194444	0.00521832	3	45	H11A4DD2-3	H11A4DD2	3	30 - 40	Female	Caucasian	21.9	12	hemolytic
52	0.328011	0.0244421	0.497323	0.027325	0.174666	0.0150674	3	62	H205AF6E-3	H205AF6E	3	30 - 40	Female	Caucasian	19.53	NA
53	0.239376	0.0204367	0.619892	0.0142103	0.140732	0.0117931	3	68	H1EDFB62-3	H1EDFB62	3	30 - 40	Female	Caucasian	20.08	12
54	0.115454	0.0163649	0.673735	0.0150529	0.210811	0.00183934	3	70	HADFD0BF-2	HADFD0BF	2	30 - 40	Female	Caucasian	24.22	8.5
55	0.243993	0.0235734	0.595752	0.0227361	0.160255	0.000841115	4	9	H92DB283-4	H92DB283	4	30 - 40	Female	Caucasian	22.85	12.75
56	0.313822	0.0261903	0.533583	0.0178341	0.152594	0.00866912	4	21	H00CE153-1	H00CE153	1	30 - 40	Female	Caucasian	23.8	NA
57	0.503673	0.00547676	0.390465	0.0090909	0.105862	0.00377256	4	39	H0674383-1	H0674383	1	30 - 40	Female	Caucasian	23.24	NA
58	0.189758	0.0137411	0.653926	0.00679318	0.156316	0.00702173	4	43	H205AF6E-4	H205AF6E	4	30 - 40	Female	Caucasian	20.05	8
59	0.430736	0.0120356	0.412362	0.00198097	0.156902	0.0100709	4	45	HD6B2558-2	HD6B2558	2	30 - 40	Female	Caucasian	26.36	8
60	0.403572	0.00426207	0.300973	0.0129473	0.295455	0.0087974	4	61	HFBDC312-3	HFBDC312	3	30 - 40	Female	Caucasian	24.45	11	hemolytic
61	0.304833	0.025486	0.534343	0.0219903	0.160824	0.00657342	4	65	HFB185B1-3	HFB185B1	3	30 - 40	Female	Caucasian	29.24	10
62	0.274962	0.0290006	0.600551	0.0273097	0.124487	0.00320421	4	89	HDF85FA4-4	HDF85FA4	4	30 - 40	Female	Caucasian	19.27	8
63	0.235883	0.00840058	0.635126	0.00388571	0.128991	0.0118098	5	5	HCA0BDCC-3	HCA0BDCC	3	30 - 40	Female	Caucasian	30.11	13.5
64	0.101714	0.0209512	0.702218	0.0191583	0.196068	0.00274762	5	12	H30A33EE-2	H30A33EE	2	30 - 40	Female	Caucasian	22.68	8
65	0.214078	0.0224003	0.662107	0.02254	0.123816	0.0015494	1	30	HFC73036-4	HFC73036	4	30 - 40	Female	Caucasian/Other	25.56	9
66	0.282519	0.0318791	0.507833	0.0203827	0.209648	0.0118731	2	79	H3577911-3	H3577911	3	30 - 40	Female	Other	19.6	10
67	0.509614	0.00692973	0.380114	0.00692349	0.110272	0.0046864	2	84	H0F8E9BB-3	H0F8E9BB	3	30 - 40	Female	Other	25.84	10
68	0.332239	0.0207654	0.3949	0.0204338	0.272861	0.00926248	3	89	HCEDBEA2-3	HCEDBEA2	3	30 - 40	Female	Other	22.66	12.5
69	0.143118	0.00293645	0.743609	0.0254693	0.113272	0.0255962	1	52	HBDB33D6-2	HBDB33D6	2	40 - 50	Female	Asian	25.61	8
70	0.106994	0.00880514	0.766453	0.0129198	0.126553	0.00416063	2	48	H318D16B-3	H318D16B	3	40 - 50	Female	Asian	30.76	11.5
71	0.206234	0.0230576	0.673279	0.022645	0.120487	0.00455448	3	4	H22700CE-3	H22700CE	3	40 - 50	Female	Asian	25.28	10
72	0.242199	0.020251	0.620495	0.0120324	0.137306	0.00873491	3	49	H48FA0DC-2	H48FA0DC	2	40 - 50	Female	Asian	NA	NA
73	0.17712	0.0166607	0.592736	0.0241809	0.230144	0.00843293	3	92	H3E20CCC-2	H3E20CCC	2	40 - 50	Female	Asian	NA	NA
74	0.294501	0.028491	0.597584	0.0250937	0.107916	0.00427422	4	29	HDCBE3A4-3	HDCBE3A4	3	40 - 50	Female	Asian	21.94	8
75	0.271277	0.0152078	0.613291	0.0200744	0.115432	0.00794159	4	66	HDCBE3A4-2	HDCBE3A4	2	40 - 50	Female	Asian	21.74	12
76	0.0673326	0.0302611	0.705179	0.0332894	0.227488	0.00396243	4	74	HBF65FA4-5	HBF65FA4	5	40 - 50	Female	Asian	35.9	NA
77	0.205073	0.0107029	0.632675	0.00656369	0.162252	0.00490957	4	88	H5B42306-2	H5B42306	2	40 - 50	Female	Asian	22.29	11.5
78	0.0955791	0.0236877	0.707885	0.0263141	0.196536	0.00376889	1	19	HF49367A-2	HF49367A	2	40 - 50	Female	Caucasian	NA	NA
79	0.157005	0.0392652	0.731382	0.0143381	0.111613	0.0266446	1	35	HC860193-2	HC860193	2	40 - 50	Female	Caucasian	18.18	8
80	0.193719	0.020074	0.626181	0.0190955	0.1801	0.0114226	1	47	H222077A-4	H222077A	4	40 - 50	Female	Caucasian	23.6	11
81	0.114275	0.0341096	0.791366	0.043352	0.0943586	0.0122762	1	53	HA8FAE10-2	HA8FAE10	2	40 - 50	Female	Caucasian	30.08	8
82	0.0678056	0.0401612	0.779417	0.0425495	0.152778	0.00564967	2	3	H6DDB412-4	H6DDB412	4	40 - 50	Female	Caucasian	24.69	10
83	0.209021	0.0107889	0.615731	0.01175	0.175248	0.00247519	2	51	HC20E193-3	HC20E193	3	40 - 50	Female	Caucasian	31.17	11
84	0.272862	0.0223316	0.62955	0.0207041	0.0975872	0.00738048	2	64	H8CDC5AA-2	H8CDC5AA	2	40 - 50	Female	Caucasian	31.72	8
85	0.254029	0.0289121	0.46911	0.0105302	0.276861	0.0216539	2	65	H91592D2-3	H91592D2	3	40 - 50	Female	Caucasian	31.84	9
86	0.188468	0.0123599	0.651056	0.00934457	0.160476	0.00424633	3	2	H222077A-3	H222077A	3	40 - 50	Female	Caucasian	22.59	12
87	0.238389	0.0168565	0.559528	0.0146341	0.202083	0.00747956	3	17	HED8ACF8-4	HED8ACF8	4	40 - 50	Female	Caucasian	34.06	11.5
88	0.187898	0.0303151	0.665874	0.0327296	0.146229	0.00334185	3	91	H75B8900-3	H75B8900	3	40 - 50	Female	Caucasian	22.18	10
89	0.374953	0.0200882	0.492477	0.0179135	0.13257	0.00330526	4	1	H51BAE0C-3	H51BAE0C	3	40 - 50	Female	Caucasian	24.92	10
90	0.087856	0.0375256	0.770818	0.0420918	0.141326	0.00557423	4	35	HEA8102F-2	HEA8102F	2	40 - 50	Female	Caucasian	22.42	8
91	0.197532	0.00901574	0.678434	0.00850392	0.124034	0.00343887	4	58	H75B8900-4	H75B8900	4	40 - 50	Female	Caucasian	23.52	12
92	0.439474	0.0168029	0.419057	0.0151107	0.141468	0.00422739	4	60	H75B8900-1	H75B8900	1	40 - 50	Female	Caucasian	22.25
93	0.388354	0.00301585	0.413729	0.00437447	0.197917	0.0038038	5	1	H34E6112-3	H34E6112	3	40 - 50	Female	Caucasian	19.74	10
94	0.147461	0.0115594	0.733096	0.0108794	0.119443	0.000951188	1	42	H6299785-3	H6299785	3	40 - 50	Female	Other	27.25	8
95	0.246544	0.0347733	0.624206	0.0329282	0.12925	0.00367762	1	67	H9B24343-4	H9B24343	4	50 - 60	Female	Asian	26.01	13
96	0.223696	0.0225294	0.658193	0.021609	0.118111	0.00474621	2	69	H6139160-2	H6139160	2	50 - 60	Female	Asian	NA	NA
97	0.131022	0.0245045	0.728268	0.0159989	0.140709	0.00850984	3	11	HF2B528B-2	HF2B528B	2	50 - 60	Female	Asian	NA	NA
98	0.158741	0.0244821	0.708013	0.0295833	0.133247	0.00518876	3	53	H9B24343-2	H9B24343	2	50 - 60	Female	Asian	29.05	11
99	0.135501	0.0206409	0.691309	0.0255553	0.17319	0.0144257	3	54	H9B24343-3	H9B24343	3	50 - 60	Female	Asian	27.87	8
100	0.421785	0.0285185	0.410482	0.0162476	0.167733	0.0134261	1	39	H0E4647F-1	H0E4647F	1	50 - 60	Female	Caucasian	23.3	NA
101	0.172361	0.00590759	0.628997	0.00904217	0.198642	0.00779161	1	63	HA018D0F-4	HA018D0F	4	50 - 60	Female	Caucasian	24.71	11
102	0.27834	0.025003	0.598569	0.0240304	0.123091	0.0010903	1	91	H9DE1E95-5	H9DE1E95	5	50 - 60	Female	Caucasian	20.2	NA
103	0.106994	0.0288302	0.778548	0.0333542	0.114458	0.0159319	2	22	H22814B7-5	H22814B7	5	50 - 60	Female	Caucasian	22.3	NA
104	0.352118	0.0416426	0.51096	0.0428344	0.136922	0.00352447	2	57	H555A226-5	H555A226	5	50 - 60	Female	Caucasian	20.5	NA
105	0.321674	0.0105749	0.531734	0.00791264	0.146592	0.00383198	3	19	H689DAA2-3	H689DAA2	3	50 - 60	Female	Caucasian	21.49	11
106	0.311038	0.00694631	0.49007	0.00886456	0.198892	0.00555334	3	58	H26C8F1C-3	H26C8F1C	3	50 - 60	Female	Caucasian	31.89	10
107	0.335813	0.0351198	0.491456	0.0282422	0.172731	0.00688267	3	72	HBE64E7F-5	HBE64E7F	5	50 - 60	Female	Caucasian	24.4	NA
108	0.143587	0.0351032	0.669368	0.0356399	0.187044	0.00511261	4	37	H26C8F1C-4	H26C8F1C	4	50 - 60	Female	Caucasian	29.27	13
109	0.20715	0.0211784	0.649311	0.0217726	0.143539	0.000597138	2	52	H36B0E5C-3	H36B0E5C	3	50 - 60	Female	Other	19.45	11
110	0.234385	0.0262354	0.575521	0.0183102	0.190093	0.0112567	3	39	H7C9D993-4	H7C9D993	4	50 - 60	Female	Other	30.92	12
111	0.319885	0.0269975	0.537615	0.0232589	0.1425	0.00577899	4	84	H0FB9545-3	H0FB9545	3	50 - 60	Female	Other	22.27	8
112	0.172491	0.0264855	0.453842	0.0254378	0.373667	0.00854663	3	30	H525B4BF-4	H525B4BF	4	60 - 70	Female	Asian	23.3	12
113	0.222354	0.0228065	0.672754	0.0185417	0.104891	0.00819348	1	2	H5F0492E-5	H5F0492E	5	60 - 70	Female	Caucasian	24.2	NA
114	0.178019	0.0346501	0.691742	0.0292773	0.130239	0.0263939	1	49	H64ABEFA-2	H64ABEFA	2	60 - 70	Female	Caucasian	28.57	10
115	0.309368	0.0343872	0.590078	0.0326729	0.100553	0.00266403	1	65	H64ABEFA-3	H64ABEFA	3	60 - 70	Female	Caucasian	29.5	9.5
116	0.283817	0.0401545	0.577771	0.0360467	0.138412	0.00529138	1	78	H64ABEFA-4	H64ABEFA	4	60 - 70	Female	Caucasian	29.3	11
117	0.419134	0.0125378	0.444146	0.0136541	0.136719	0.00120552	3	57	H64ABEFA-1	H64ABEFA	1	60 - 70	Female	Caucasian	27.22	NA
118	0.330598	0.0188307	0.525576	0.00516263	0.143827	0.0137008	5	4	HDF8712F-3	HDF8712F	3	60 - 70	Female	Caucasian	26.95	10
119	0.250306	0.0107689	0.610975	0.0154381	0.138719	0.00502868	2	83	H2FAD8FE-3	H2FAD8FE	3	60 - 70	Female	Other	21.74	8.5
120	0.205307	0.0245023	0.638211	0.0298334	0.156482	0.00829463	3	90	H2FAD8FE-2	H2FAD8FE	2	60 - 70	Female	Other	NA	NA
121	0.254673	0.0120953	0.585896	0.00852232	0.15943	0.0140745	1	4	H57F7469-3	H57F7469	3	70+	Female	Caucasian	22.71	9.5
122	0.356711	0.0221442	0.528751	0.0296997	0.114537	0.00785397	1	69	H2427E4C-2	H2427E4C	2	70+	Female	Caucasian	NA	NA
123	0.532477	0.0166512	0.359803	0.010613	0.10772	0.00607921	2	16	H2427E4C-3	H2427E4C	3	70+	Female	Caucasian	20.47	9
124	0.443949	0.00878357	0.398955	0.00306427	0.157096	0.00673794	2	56	H886B046-1	H886B046	1	70+	Female	Caucasian	29.21	NA
125	0.206097	0.0517628	0.657717	0.0413531	0.136186	0.0107025	1	56	H41BC87E-2	H41BC87E	2	20 - 30	Male	Asian	NA	NA
126	0.148906	0.0122692	0.717039	0.0146619	0.134054	0.0029458	1	73	HF46E848-2	HF46E848	2	20 - 30	Male	Asian	21.27	8
127	0.107311	0.0364721	0.728433	0.0364478	0.164255	0.00852596	1	92	H32310B4-2	H32310B4	2	20 - 30	Male	Asian	24.13	9
128	0.218928	0.0229423	0.676543	0.0207234	0.104529	0.00295945	2	5	HEC70AAC-2	HEC70AAC	2	20 - 30	Male	Asian	NA	NA
129	0.160612	0.0205712	0.689437	0.0139105	0.149951	0.00862852	2	14	HD1D6A01-2	HD1D6A01	2	20 - 30	Male	Asian	23.5	8
130	0.235195	0.00766142	0.61181	0.0026986	0.152995	0.00533384	2	30	H2F9749C-4	H2F9749C	4	20 - 30	Male	Asian	26.39	14
131	0.227981	0.0281427	0.653144	0.0337492	0.118874	0.00578243	2	46	HC52DB8A-2	HC52DB8A	2	20 - 30	Male	Asian	NA	NA
132	0.0848607	0.00496083	0.772138	0.00954873	0.143002	0.00542938	3	5	H0A38FDE-2	H0A38FDE	2	20 - 30	Male	Asian	NA	NA
133	0.102685	0.0105997	0.737944	0.00429163	0.159372	0.00817765	3	14	HCDA85C1-2	HCDA85C1	2	20 - 30	Male	Asian	24.03	8
134	0.185289	0.0494554	0.709181	0.0456577	0.10553	0.00708426	3	35	H2A32894-2	H2A32894	2	20 - 30	Male	Asian	22.94	12
135	0.136483	0.018296	0.684387	0.0208563	0.17913	0.00852633	4	10	H4C52C9B-2	H4C52C9B	2	20 - 30	Male	Asian	26.42	8
136	0.275381	0.0164324	0.584541	0.0138247	0.140078	0.0146077	4	12	H34B2990-2	H34B2990	2	20 - 30	Male	Asian	NA	NA
137	0.235784	0.0335061	0.518781	0.011184	0.245435	0.0225216	4	19	HCCA6206-3	HCCA6206	3	20 - 30	Male	Asian	21.44	8.5
138	0.166085	0.0251414	0.670367	0.0191128	0.163547	0.0082535	4	47	H2F9749C-3	H2F9749C	3	20 - 30	Male	Asian	24.5	11.5
139	0.1126	0.0240637	0.766993	0.0283148	0.120407	0.00470702	4	63	HE1596C9-2	HE1596C9	2	20 - 30	Male	Asian	27.23	8
140	0.302334	0.0171898	0.529072	0.00832901	0.168594	0.0105543	4	85	H38DC1CC-3	H38DC1CC	3	20 - 30	Male	Asian	23.84	6
141	0.134145	0.0165198	0.740541	0.0242724	0.125314	0.00945163	4	92	HD4184D3-3	HD4184D3	3	20 - 30	Male	Asian	31.51	10
142	0.111894	0.0183398	0.697675	0.0219968	0.190431	0.00453816	1	3	H839BFB1-4	H839BFB1	4	20 - 30	Male	Caucasian	21.14	8
143	0.0682108	0.0076393	0.770675	0.0155328	0.161114	0.00801056	1	28	H3176D09-2	H3176D09	2	20 - 30	Male	Caucasian	NA	NA
144	0.370678	0.0239379	0.496721	0.0253885	0.132601	0.00228933	1	32	H2AE9B63-3	H2AE9B63	3	20 - 30	Male	Caucasian	21.4	9
145	0.171535	0.0109551	0.671338	0.0184734	0.157127	0.0176582	1	33	H0BB93EF-4	H0BB93EF	4	20 - 30	Male	Caucasian	26.32	9
146	0.0943732	0.0179427	0.778715	0.0224355	0.126912	0.00714906	1	85	H374988F-4	H374988F	4	20 - 30	Male	Caucasian	22.92	10
147	0.477598	0.0250185	0.257627	0.0184613	0.264775	0.00911167	2	37	HAA21971-3	HAA21971	3	20 - 30	Male	Caucasian	25.26	10	hemolytic
148	0.196881	0.00933223	0.689268	0.00927943	0.11385	0.00410362	2	88	H8667FCE-3	H8667FCE	3	20 - 30	Male	Caucasian	24.19	10.5
149	0.277589	0.0234527	0.552667	0.0197039	0.169744	0.00780103	3	1	H15F75B6-3	H15F75B6	3	20 - 30	Male	Caucasian	25.25	8.4166
150	0.105868	0.0159182	0.777256	0.0148441	0.116877	0.00212176	3	9	HBB4310D-2	HBB4310D	2	20 - 30	Male	Caucasian	27.52	10.5
151	0.178641	0.022191	0.655838	0.0195929	0.165521	0.0118662	3	12	H002C4E5-2	H002C4E5	2	20 - 30	Male	Caucasian	NA	NA
152	0.160364	0.00900705	0.640384	0.0223373	0.199252	0.0158175	3	16	H5518A3E-4	H5518A3E	4	20 - 30	Male	Caucasian	24.08	8.5
153	0.258945	0.0305865	0.574496	0.028211	0.16656	0.00320797	3	26	H2636C75-3	H2636C75	3	20 - 30	Male	Caucasian	26.97	10
154	0.408945	0.00619076	0.44343	0.00635296	0.147624	0.00216902	3	71	HAB3F8D0-4	HAB3F8D0	4	20 - 30	Male	Caucasian	26.39	12	hemolytic
155	0.236267	0.0475433	0.585238	0.0468618	0.178495	0.0030183	3	86	H74B7D4E-2	H74B7D4E	2	20 - 30	Male	Caucasian	NA	NA
156	0.623873	0.0178185	0.254856	0.0194441	0.121272	0.00637802	4	13	HA4B2066-1	HA4B2066	1	20 - 30	Male	Caucasian	22.92	NA
157	0.116239	0.0134522	0.69129	0.00230088	0.192471	0.0113437	4	15	H2636C75-4	H2636C75	4	20 - 30	Male	Caucasian	27.43	9
158	0.210182	0.0104741	0.591248	0.00437172	0.19857	0.0102967	4	56	H3BA1CD3-3	H3BA1CD3	3	20 - 30	Male	Caucasian	19.72	11
159	0.230476	0.0110104	0.64257	0.0132165	0.126954	0.0070153	4	67	H12F19E9-4	H12F19E9	4	20 - 30	Male	Caucasian	20.19	9.5
160	0.11421	0.0386989	0.764288	0.0382556	0.121502	0.00327965	5	13	H0D67734-2	H0D67734	2	20 - 30	Male	Caucasian	23.27	8.5
161	0.129805	0.0201908	0.734873	0.0226237	0.135322	0.00428012	1	1	HCDA55D5-2	HCDA55D5	2	30 - 40	Male	Asian	NA	NA
162	0.161754	0.00374935	0.728353	0.00655739	0.109893	0.0028087	1	9	HCF76A5E-3	HCF76A5E	3	30 - 40	Male	Asian	23.2	11
163	0.0624315	0.0331276	0.802456	0.0328801	0.135112	0.00473552	1	22	HBE5DADB-4	HBE5DADB	4	30 - 40	Male	Asian	26.02	10
164	0.149639	0.0157681	0.697067	0.00881875	0.153293	0.0098129	1	44	HF7B0095-3	HF7B0095	3	30 - 40	Male	Asian	24.84	8
165	0.119458	0.0142509	0.756169	0.0232101	0.124373	0.00910024	1	48	H2A54AC2-2	H2A54AC2	2	30 - 40	Male	Asian	22.46	10
166	0.121539	0.00312339	0.687509	0.00759915	0.190951	0.00473842	1	68	H7BD2A9D-4	H7BD2A9D	4	30 - 40	Male	Asian	22.02	12
167	0.133535	0.0132272	0.654896	0.0120261	0.211568	0.0028173	2	34	HFBEF288-4	HFBEF288	4	30 - 40	Male	Asian	25.74	>12
168	0.114237	0.0179299	0.683996	0.0190215	0.201767	0.00505644	2	35	H00D28AB-2	H00D28AB	2	30 - 40	Male	Asian	23.83	10
169	0.10192	0.0148589	0.735723	0.013217	0.162357	0.00459574	2	50	HBD057BC-4	HBD057BC	4	30 - 40	Male	Asian	27.16	10.5
170	0.362276	0.019895	0.420756	0.0183878	0.216968	0.0125386	3	33	H5B7BDA9-1	H5B7BDA9	1	30 - 40	Male	Asian	21.68	NA
171	0.247814	0.0208793	0.565395	0.0172955	0.186791	0.010592	3	48	HFBEF288-3	HFBEF288	3	30 - 40	Male	Asian	25.42	8
172	0.240582	0.0181075	0.555356	0.022988	0.204063	0.00494131	3	67	HE75B65B-3	HE75B65B	3	30 - 40	Male	Asian	30.02	10
173	0.192263	0.029549	0.675715	0.0267101	0.132022	0.0031499	3	85	H30A5C29-4	H30A5C29	4	30 - 40	Male	Asian	23.07	9
174	0.239393	0.00952437	0.622862	0.0129087	0.137745	0.0065641	4	8	H0D050BA-4	H0D050BA	4	30 - 40	Male	Asian	19.13	12
175	0.103827	0.0165874	0.747259	0.0205556	0.148913	0.00397705	4	11	H23471A7-2	H23471A7	2	30 - 40	Male	Asian	21.06	8
176	0.149971	0.0329464	0.641888	0.0204693	0.208142	0.0126819	4	42	HE75B65B-2	HE75B65B	2	30 - 40	Male	Asian	NA	NA
177	0.117391	0.0379236	0.780811	0.0337959	0.101798	0.0096211	4	70	HE4666A6-2	HE4666A6	2	30 - 40	Male	Asian	24.29	10
178	0.166875	0.0449555	0.715325	0.0415299	0.1178	0.00344022	1	11	H7196F13-3	H7196F13	3	30 - 40	Male	Caucasian	26.84	10
179	0.304818	0.025307	0.50363	0.0127678	0.191551	0.013349	1	20	H082C10C-1	H082C10C	1	30 - 40	Male	Caucasian	24.97	NA
180	0.269675	0.0096159	0.580617	0.00464917	0.149708	0.00496679	1	23	H9792071-3	H9792071	3	30 - 40	Male	Caucasian	28.9	8
181	0.205467	0.017995	0.680445	0.0136515	0.114088	0.0110888	1	43	H64A4C91-4	H64A4C91	4	30 - 40	Male	Caucasian	24.6	10.25
182	0.167745	0.0110752	0.686596	0.0303605	0.145659	0.0233447	1	50	HAA21971-4	HAA21971	4	30 - 40	Male	Caucasian	23.04	11
183	0.139002	0.0192727	0.707	0.0510373	0.153998	0.0318706	1	51	H6AE45F7-4	H6AE45F7	4	30 - 40	Male	Caucasian	28.69	10
184	0.123479	0.0186944	0.70826	0.0108349	0.168261	0.00939577	1	75	H654E6A4-4	H654E6A4	4	30 - 40	Male	Caucasian	29.64	10
185	0.175722	0.0137464	0.6618	0.00701924	0.162478	0.0132037	1	81	HA039C4C-3	HA039C4C	3	30 - 40	Male	Caucasian	31.34	10
186	0.0930263	0.00675786	0.743956	0.00802816	0.163018	0.00426119	1	89	H73E5D7C-2	H73E5D7C	2	30 - 40	Male	Caucasian	NA	NA
187	0.149711	0.0291864	0.684381	0.0192006	0.165908	0.0145356	2	4	H1360057-3	H1360057	3	30 - 40	Male	Caucasian	23.61	12
188	0.239018	0.0293024	0.600368	0.0353548	0.160614	0.0110671	2	18	H73E5D7C-3	H73E5D7C	3	30 - 40	Male	Caucasian	23.49	8
189	0.196149	0.0576595	0.619216	0.0448937	0.184635	0.013191	2	20	H8DEA957-4	H8DEA957	4	30 - 40	Male	Caucasian	26.88	12
190	0.144236	0.00936756	0.667543	0.0140523	0.188221	0.0100866	2	28	H05E6CCC-3	H05E6CCC	3	30 - 40	Male	Caucasian	19.54	8.5
191	0.319904	0.0354703	0.574263	0.0315191	0.105833	0.00850087	2	29	H13C4EE9-2	H13C4EE9	2	30 - 40	Male	Caucasian	NA	12
192	0.513318	0.0222953	0.338275	0.0267918	0.148407	0.00472367	2	31	H4D3812C-1	H4D3812C	1	30 - 40	Male	Caucasian	24.63	NA
193	0.424819	0.00499721	0.418084	0.00373325	0.157097	0.0087049	2	33	H7911C89-3	H7911C89	3	30 - 40	Male	Caucasian	21.25	8
194	0.139705	0.00285953	0.649939	0.00624626	0.210356	0.00361552	2	42	H41AD398-2	H41AD398	2	30 - 40	Male	Caucasian	NA	NA
195	0.276896	0.0147819	0.567998	0.0120827	0.155106	0.00275744	2	74	H71D105A-3	H71D105A	3	30 - 40	Male	Caucasian	24.02	8.5
196	0.357939	0.00864178	0.526986	0.00882837	0.115076	0.000845603	2	82	H60654A2-3	H60654A2	3	30 - 40	Male	Caucasian	24.41	9.5
197	0.120403	0.0104971	0.663939	0.00796315	0.215658	0.00716439	2	91	H8B10466-2	H8B10466	2	30 - 40	Male	Caucasian	22.23	9
198	0.338122	0.0127196	0.504536	0.016389	0.157341	0.00644798	3	46	H8ECF6E1-3	H8ECF6E1	3	30 - 40	Male	Caucasian	28.54	9
199	0.512089	0.0146608	0.339114	0.00950769	0.148797	0.00582711	3	51	H52A5FCE-1	H52A5FCE	1	30 - 40	Male	Caucasian	21.94	NA
200	0.228221	0.0107468	0.643979	0.0194609	0.1278	0.00877282	3	56	H3C2E001-3	H3C2E001	3	30 - 40	Male	Caucasian	20.26	9.5
201	0.127848	0.016506	0.650802	0.0169922	0.22135	0.0028628	3	66	H62E6B87-2	H62E6B87	2	30 - 40	Male	Caucasian	NA	16
202	0.149305	0.0191514	0.673901	0.0222777	0.176794	0.00795972	3	81	H8B13B76-2	H8B13B76	2	30 - 40	Male	Caucasian	26.27	2
203	0.334819	0.0250773	0.426966	0.0143476	0.238215	0.0107302	3	83	H32DCE43-3	H32DCE43	3	30 - 40	Male	Caucasian	26.2	NA	hemolytic
204	0.19588	0.0207845	0.563535	0.0307883	0.240585	0.0123521	4	17	HFEB0075-3	HFEB0075	3	30 - 40	Male	Caucasian	23.47	11
205	0.121148	0.0107934	0.691567	0.0165275	0.187285	0.00787428	4	25	H783DE39-3	H783DE39	3	30 - 40	Male	Caucasian	23.38	8
206	0.268294	0.0548771	0.467114	0.0132628	0.264592	0.0484753	4	27	H74F04F3-3	H74F04F3	3	30 - 40	Male	Caucasian	24.05	9
207	0.227023	0.020251	0.635065	0.0188498	0.137912	0.00197484	4	76	H5C27EAE-3	H5C27EAE	3	30 - 40	Male	Caucasian	28.41	8
208	0.518871	0.028859	0.31603	0.0238188	0.165099	0.0107638	4	77	H04B9A3D-1	H04B9A3D	1	30 - 40	Male	Caucasian	23.34	NA
209	0.0877025	0.0345192	0.516774	0.0251374	0.395523	0.0140667	4	81	HEA868E1-4	HEA868E1	4	30 - 40	Male	Caucasian	28.21	10
210	0.403945	0.0404769	0.412896	0.0329146	0.183159	0.00783086	4	90	H061CB03-3	H061CB03	3	30 - 40	Male	Caucasian	23.39	8
211	0.10472	0.00578159	0.747671	0.00156153	0.147609	0.00450465	5	14	HC6CC2F0-2	HC6CC2F0	2	30 - 40	Male	Caucasian	31.27	12
212	0.148155	0.0191794	0.755793	0.0165473	0.096052	0.0026359	1	45	H60994B0-3	H60994B0	3	30 - 40	Male	Other	20.2	10
213	0.077739	0.0392036	0.767169	0.0362777	0.155092	0.00329145	3	41	H555DD65-4	H555DD65	4	30 - 40	Male	Other	33.2	8+
214	0.197104	0.00844394	0.608788	0.0180979	0.194108	0.014897	3	75	H62EDB11-3	H62EDB11	3	30 - 40	Male	Other	24.24	NA
215	0.23769	0.0370218	0.644932	0.0326115	0.117378	0.00714424	4	49	HA10B6B7-2	HA10B6B7	2	30 - 40	Male	Other	NA	NA
216	0.133276	0.0293308	0.613253	0.0161528	0.253471	0.013507	4	50	HA74F6F7-2	HA74F6F7	2	30 - 40	Male	Other	NA	NA
217	0.186913	0.00435356	0.669563	0.00887524	0.143524	0.010195	5	7	H9695699-4	H9695699	4	30 - 40	Male	Other	28.52	11.5
218	0.085932	0.0264289	0.720085	0.0261042	0.193983	0.00160581	1	64	H97B79D4-4	H97B79D4	4	40 - 50	Male	Asian	25.12	11
219	0.268756	0.0129103	0.47972	0.0115014	0.251524	0.00144574	1	72	H08C4D8F-3	H08C4D8F	3	40 - 50	Male	Asian	22.5	9
220	0.145689	0.0509583	0.668821	0.042172	0.18549	0.00926078	2	1	H586887F-4	H586887F	4	40 - 50	Male	Asian	26.12	10	lipaemiac
221	0.17307	0.0305965	0.604535	0.0354965	0.222395	0.0149293	2	8	H8B77B11-4	H8B77B11	4	40 - 50	Male	Asian	25.33	11
222	0.0248686	0.00440044	0.86311	0.00841362	0.112021	0.00476297	2	27	H92E658D-4	H92E658D	4	40 - 50	Male	Asian	25.61	10
223	0.102872	0.0126252	0.815031	0.0125942	0.0820966	0.000483089	2	43	HD0C2A6C-3	HD0C2A6C	3	40 - 50	Male	Asian	24.29	9
224	0.120637	0.0240204	0.747897	0.0205588	0.131466	0.00392528	2	90	H6620A11-2	H6620A11	2	40 - 50	Male	Asian	25.51	7.5
225	0.0874584	0.0173993	0.725586	0.0184256	0.186956	0.00447016	3	6	H2D6892E-2	H2D6892E	2	40 - 50	Male	Asian	NA	NA
226	0.370498	0.0297126	0.471408	0.024149	0.158095	0.0142636	3	43	HAFB86D8-1	HAFB86D8	1	40 - 50	Male	Asian	25.82	NA
227	0.144458	0.0133407	0.652466	0.0121996	0.203076	0.00114301	3	47	HF2122BC-2	HF2122BC	2	40 - 50	Male	Asian	NA	NA
228	0.141367	0.0217561	0.648111	0.0246126	0.210522	0.00382638	3	65	H8B77B11-3	H8B77B11	3	40 - 50	Male	Asian	26.4	8.5
229	0.279475	0.0387644	0.493392	0.0252529	0.227133	0.0164795	4	6	H53E6EF6-2	H53E6EF6	2	40 - 50	Male	Asian	23.61	7.5
230	0.232469	0.00525824	0.633798	0.00936785	0.133733	0.00756209	5	9	HF2B3F16-2	HF2B3F16	2	40 - 50	Male	Asian	24.24	8
231	0.173372	0.0176389	0.651165	0.018806	0.175463	0.00145674	1	14	H11A05BE-3	H11A05BE	3	40 - 50	Male	Caucasian	31.27	9
232	0.0871171	0.0134821	0.768395	0.0232084	0.144487	0.0109589	1	15	H04329DB-2	H04329DB	2	40 - 50	Male	Caucasian	NA	NA
233	0.419755	0.0195408	0.447293	0.0182586	0.132951	0.00484629	1	25	H1F71068-5	H1F71068	5	40 - 50	Male	Caucasian	25.3	NA
234	0.203617	0.0232961	0.599183	0.0275351	0.1972	0.0133386	1	31	H9E92E80-2	H9E92E80	2	40 - 50	Male	Caucasian	NA	NA
235	0.0769173	0.0212393	0.759507	0.0223391	0.163576	0.00501153	1	38	H8B13B76-4	H8B13B76	4	40 - 50	Male	Caucasian	26.68	12.5
236	0.217537	0.00129735	0.610623	0.00972792	0.17184	0.00905925	1	46	H04329DB-3	H04329DB	3	40 - 50	Male	Caucasian	31.93	9	lipaemiac
237	0.116208	0.0131044	0.679708	0.0527938	0.204084	0.0642148	1	55	H585DAA9-4	H585DAA9	4	40 - 50	Male	Caucasian	24.47	11.5
238	0.19137	0.0407231	0.665866	0.0443607	0.142764	0.00363782	1	57	H201942A-2	H201942A	2	40 - 50	Male	Caucasian	NA	NA
239	0.0885728	0.0295004	0.806964	0.0263626	0.104464	0.00412088	1	60	HE408B81-2	HE408B81	2	40 - 50	Male	Caucasian	NA	10
240	0.0539179	0.0108913	0.776207	0.0151321	0.169875	0.00913607	2	26	HCE67B1E-4	HCE67B1E	4	40 - 50	Male	Caucasian	27.88	11
241	0.201188	0.00847267	0.676778	0.0109492	0.122034	0.00810243	2	39	HA587776-3	HA587776	3	40 - 50	Male	Caucasian	31.18	10
242	0.344129	0.0335231	0.480303	0.0259386	0.175568	0.00833208	2	53	H0CD6A49-1	H0CD6A49	1	40 - 50	Male	Caucasian	21.31	NA
243	0.190777	0.0152297	0.664005	0.0139735	0.145219	0.00337639	2	61	HC24BDAF-3	HC24BDAF	3	40 - 50	Male	Caucasian	27.8	10	lipaemiac
244	0.246967	0.0376209	0.657284	0.0353123	0.0957497	0.00618127	2	63	H7524108-3	H7524108	3	40 - 50	Male	Caucasian	37.99	11.5
245	0.136005	0.0135472	0.75439	0.0146276	0.109605	0.00137234	2	78	H6CEBB76-2	H6CEBB76	2	40 - 50	Male	Caucasian	NA	NA
246	0.29826	0.0128699	0.572784	0.0141713	0.128956	0.0013788	2	92	HE45C913-5	HE45C913	5	40 - 50	Male	Caucasian	26	NA
247	0.214654	0.0240223	0.658559	0.0248642	0.126787	0.00315928	3	13	HFC01EB2-4	HFC01EB2	4	40 - 50	Male	Caucasian	23.67	11.5
248	0.196139	0.00801739	0.686075	0.0186238	0.117786	0.0130131	3	18	H52A5FCE-3	H52A5FCE	3	40 - 50	Male	Caucasian	22.43	11
249	0.123221	0.00775339	0.748272	0.00908352	0.128507	0.00583751	3	21	HA587776-2	HA587776	2	40 - 50	Male	Caucasian	NA	NA
250	0.196634	0.00815053	0.588694	0.00944792	0.214672	0.00259343	3	22	H0078E49-4	H0078E49	4	40 - 50	Male	Caucasian	30.79	16.5
251	0.24979	0.0103631	0.659704	0.0131043	0.0905062	0.00394799	3	25	HDB5ED73-3	HDB5ED73	3	40 - 50	Male	Caucasian	24.96	10
252	0.160007	0.0450073	0.650696	0.0428877	0.189296	0.00657271	3	38	H7786A6A-2	H7786A6A	2	40 - 50	Male	Caucasian	25.81	8
253	0.249356	0.0334199	0.634859	0.0353282	0.115784	0.00981653	3	50	HA587776-4	HA587776	4	40 - 50	Male	Caucasian	30.15	11
254	0.233998	0.0270545	0.609639	0.0324563	0.156363	0.00877027	3	77	H2B158DC-4	H2B158DC	4	40 - 50	Male	Caucasian	28.2	10
255	0.17756	0.0144745	0.633488	0.0130477	0.188951	0.00659329	3	80	HC6D6F1F-2	HC6D6F1F	2	40 - 50	Male	Caucasian	NA	NA
256	0.41938	0.0241673	0.474836	0.0201189	0.105784	0.00576858	3	84	HA428D3A-5	HA428D3A	5	40 - 50	Male	Caucasian	23.5	NA
257	0.291704	0.0156768	0.497719	0.00793751	0.210576	0.0161554	3	87	H585DAA9-3	H585DAA9	3	40 - 50	Male	Caucasian	24.11	11
258	0.113354	0.0199466	0.706784	0.0261569	0.179862	0.0084719	3	88	HE14ADE9-4	HE14ADE9	4	40 - 50	Male	Caucasian	24.22	10
259	0.257023	0.0211821	0.593473	0.0259275	0.149504	0.0078532	4	7	H193975A-3	H193975A	3	40 - 50	Male	Caucasian	22.54	10
260	0.343414	0.0132994	0.323855	0.0116176	0.33273	0.00543556	4	24	H9E92E80-3	H9E92E80	3	40 - 50	Male	Caucasian	23.5	8	hemolytic
261	0.0994462	0.0275818	0.735684	0.0281062	0.164869	0.00535498	4	26	H1482834-4	H1482834	4	40 - 50	Male	Caucasian	27.82	9
262	0.167152	0.0102585	0.666544	0.0154873	0.166305	0.00571119	4	32	H04329DB-4	H04329DB	4	40 - 50	Male	Caucasian	30.31	10
263	0.322514	0.00765951	0.490723	0.00643617	0.186763	0.00540169	4	34	HFC01EB2-3	HFC01EB2	3	40 - 50	Male	Caucasian	23.6	9
264	0.156893	0.00851304	0.717748	0.0102431	0.12536	0.00388042	4	44	H55F7E99-4	H55F7E99	4	40 - 50	Male	Caucasian	25.33	10.5
265	0.379305	0.00590148	0.533232	0.00969901	0.0874627	0.00466219	4	54	HE408B81-3	HE408B81	3	40 - 50	Male	Caucasian	36.35	11.5
266	0.252097	0.0165996	0.555235	0.0140225	0.192667	0.00398124	4	57	HFC01EB2-2	HFC01EB2	2	40 - 50	Male	Caucasian	24.99	8
267	0.122362	0.0344912	0.725154	0.0390946	0.152485	0.0046035	4	59	H78728E5-4	H78728E5	4	40 - 50	Male	Caucasian	26.94	11
268	0.236087	0.029843	0.663795	0.0275171	0.100118	0.00455717	4	69	HE408B81-4	HE408B81	4	40 - 50	Male	Caucasian	NA	NA	lipaemiac
269	0.1323	0.0161212	0.743248	0.022287	0.124452	0.00629101	4	73	HAD2F3CB-2	HAD2F3CB	2	40 - 50	Male	Caucasian	26.79	13
270	0.250697	0.0107188	0.62067	0.0121148	0.128633	0.00626255	4	82	HAD2F3CB-3	HAD2F3CB	3	40 - 50	Male	Caucasian	28.2	10
271	0.232934	0.0226296	0.588696	0.0191256	0.178371	0.0191234	4	91	HC24EA33-3	HC24EA33	3	40 - 50	Male	Caucasian	29.91	10
272	0.169844	0.0314542	0.740944	0.0295324	0.0892123	0.00471656	4	55	HC083220-4	HC083220	4	40 - 50	Male	Other	25.01	10
273	0.237046	0.00316213	0.593345	0.00295336	0.169609	0.00184098	1	24	HE47C41F-4	HE47C41F	4	50 - 60	Male	Asian	26.87	14
274	0.325283	0.0109985	0.482952	0.0119576	0.191765	0.017229	1	71	H8B79CCF-1	H8B79CCF	1	50 - 60	Male	Asian	21.82	NA
275	0.340068	0.0285889	0.549597	0.0346482	0.110335	0.00845366	2	17	HA204212-3	HA204212	3	50 - 60	Male	Asian	26.68	10
276	0.223395	0.00917623	0.538222	0.0115443	0.238383	0.00773102	2	87	HA436B6E-4	HA436B6E	4	50 - 60	Male	Asian	23.43	10
277	0.159798	0.0394413	0.705334	0.043248	0.134868	0.00560099	4	16	H48FE9C3-2	H48FE9C3	2	50 - 60	Male	Asian	25.15	8
278	0.289496	0.0152056	0.573402	0.00654196	0.137102	0.00967758	1	13	HC8D3636-4	HC8D3636	4	50 - 60	Male	Caucasian	25.61	12
279	0.106076	0.00395903	0.730556	0.00389861	0.163368	0.00713183	1	27	HBF28019-4	HBF28019	4	50 - 60	Male	Caucasian	22.74	10
280	0.0820581	0.0230689	0.792119	0.0141224	0.125823	0.00907866	1	41	H8D10D7E-4	H8D10D7E	4	50 - 60	Male	Caucasian	25.71	9
281	0.153011	0.0223257	0.737689	0.0134973	0.1093	0.00989152	1	70	H6B9076A-4	H6B9076A	4	50 - 60	Male	Caucasian	30.17	12
282	0.125145	0.0234839	0.692057	0.0147204	0.182798	0.00880223	1	83	H7DAF2EB-4	H7DAF2EB	4	50 - 60	Male	Caucasian	27.11	9.75
283	0.192358	0.0379945	0.647514	0.0411863	0.160128	0.00792955	1	87	H93D099E-3	H93D099E	3	50 - 60	Male	Caucasian	28.24	12
284	0.391685	0.0245659	0.476455	0.0139301	0.13186	0.0111196	1	88	H01F5522-5	H01F5522	5	50 - 60	Male	Caucasian	26.1	NA
285	0.0990583	0.0123127	0.687709	0.0116027	0.213232	0.0218722	2	12	HDE8714B-2	HDE8714B	2	50 - 60	Male	Caucasian	NA	NA
286	0.251668	0.0267507	0.587151	0.0290741	0.161181	0.00406925	2	23	HA1BE44F-3	HA1BE44F	3	50 - 60	Male	Caucasian	22.16	11.5
287	0.271112	0.0121058	0.612201	0.0115615	0.116687	0.000657932	2	40	H8A6461A-3	H8A6461A	3	50 - 60	Male	Caucasian	25.19	8
288	0.496756	0.0291143	0.341455	0.0246262	0.16179	0.00615574	2	41	HF952EC4-1	HF952EC4	1	50 - 60	Male	Caucasian	23.34	NA
289	0.333327	0.0197644	0.515704	0.0248461	0.150969	0.00512434	2	81	HAC52F9E-3	HAC52F9E	3	50 - 60	Male	Caucasian	23.99	12
290	0.216866	0.0148932	0.651564	0.0203513	0.13157	0.0061604	3	8	H26CB48B-3	H26CB48B	3	50 - 60	Male	Caucasian	23.63	8
291	0.260839	0.0274947	0.623312	0.0274784	0.115849	0.00130234	3	15	H5F27760-4	H5F27760	4	50 - 60	Male	Caucasian	26.4	9.5
292	0.103414	0.0182572	0.725984	0.00964011	0.170602	0.00861715	3	23	HD2253D6-2	HD2253D6	2	50 - 60	Male	Caucasian	NA	NA
293	0.210551	0.0141794	0.609375	0.014232	0.180074	0.00173927	3	27	H70FCB9B-5	H70FCB9B	5	50 - 60	Male	Caucasian	23.4	NA
294	0.105952	0.0296674	0.565933	0.0240454	0.328115	0.00607912	3	31	H1F536C3-3	H1F536C3	3	50 - 60	Male	Caucasian	26.51	9
295	0.0877427	0.0170895	0.768068	0.0158312	0.14419	0.0052641	3	42	HF7D441E-2	HF7D441E	2	50 - 60	Male	Caucasian	25.45	10
296	0.269153	0.00907874	0.546329	0.0111187	0.184518	0.00237295	3	59	HBE5DE81-5	HBE5DE81	5	50 - 60	Male	Caucasian	25.7	NA
297	0.322185	0.00944279	0.539835	0.01852	0.13798	0.0279189	3	63	HF6D0184-3	HF6D0184	3	50 - 60	Male	Caucasian	22.93	9
298	0.343436	0.033385	0.492996	0.0446876	0.163568	0.0119704	3	73	H5F27760-1	H5F27760	1	50 - 60	Male	Caucasian	26.84	NA
299	0.247455	0.00707992	0.631169	0.0142091	0.121376	0.00891028	3	76	H95341FD-5	H95341FD	5	50 - 60	Male	Caucasian	20.6	NA
300	0.118909	0.0157332	0.718483	0.0204463	0.162608	0.00620292	4	14	H4A054D2-2	H4A054D2	2	50 - 60	Male	Caucasian	36.03	9	hemolytic
301	0.168165	0.0195512	0.691598	0.0253233	0.140237	0.00795894	4	18	HAD2F3CB-4	HAD2F3CB	4	50 - 60	Male	Caucasian	24.48	10.5
302	0.193113	0.0262905	0.625328	0.0248984	0.181559	0.00481969	4	20	HF302146-2	HF302146	2	50 - 60	Male	Caucasian	NA	NA
303	0.538681	0.0161885	0.308632	0.00689327	0.152687	0.00929556	4	33	H9BF918A-1	H9BF918A	1	50 - 60	Male	Caucasian	35.29	NA
304	0.262561	0.00793432	0.641175	0.00824925	0.0962638	0.00691825	4	53	H8435697-5	H8435697	5	50 - 60	Male	Caucasian	24.3	NA
305	0.0543888	0.0189049	0.758628	0.0242045	0.186983	0.0113697	4	64	H39AE104-4	H39AE104	4	50 - 60	Male	Caucasian	22.2	12
306	0.386675	0.0231538	0.441389	0.0221466	0.171936	0.0126861	4	68	H5F27760-3	H5F27760	3	50 - 60	Male	Caucasian	27.26	8
307	0.303831	0.0170305	0.498683	0.0151376	0.197486	0.00738725	4	71	H87D58E3-5	H87D58E3	5	50 - 60	Male	Caucasian	21.8	NA
308	0.261984	0.0129167	0.595377	0.0135001	0.142638	0.00667122	4	78	HF7D441E-3	HF7D441E	3	50 - 60	Male	Caucasian	25.1	9
309	0.238798	0.0144478	0.614659	0.0120991	0.146543	0.00973069	4	83	HD4B08C2-4	HD4B08C2	4	50 - 60	Male	Caucasian	22.71	11
310	0.232889	0.0085526	0.627639	0.0129196	0.139472	0.00538221	5	2	HF6D0184-2	HF6D0184	2	50 - 60	Male	Caucasian	23.45	8
311	0.156987	0.012128	0.702306	0.0125928	0.140707	0.00586349	5	3	H46A156C-2	H46A156C	2	50 - 60	Male	Caucasian	22.94	9
312	0.115933	0.0134095	0.73785	0.0135443	0.146217	0.000275058	5	10	H5F27760-2	H5F27760	2	50 - 60	Male	Caucasian	NA	NA
313	0.122222	0.00743073	0.750326	0.00220384	0.127453	0.0089645	2	9	H283830C-4	H283830C	4	60 - 70	Male	Asian	22.68	11
314	0.198078	0.0143725	0.694016	0.016069	0.107906	0.00614872	4	38	H5D9E619-4	H5D9E619	4	60 - 70	Male	Asian	30.61	0
315	0.0938958	0.0173162	0.706878	0.0133576	0.199227	0.0065437	5	6	H9335AB0-4	H9335AB0	4	60 - 70	Male	Asian	22.09	11	lipaemiac
316	0.288337	0.0177614	0.63636	0.0162787	0.0753025	0.00150983	1	34	H86B074D-2	H86B074D	2	60 - 70	Male	Caucasian	32.35	10.5
317	0.202627	0.0303106	0.68114	0.0265042	0.116233	0.00389452	1	66	H8B86CB0-2	H8B86CB0	2	60 - 70	Male	Caucasian	NA	NA
318	0.247675	0.0211021	0.622631	0.0117945	0.129694	0.0122434	1	80	H885D6C4-5	H885D6C4	5	60 - 70	Male	Caucasian	22.7	NA
319	0.0723802	0.0195189	0.713892	0.0143049	0.213728	0.0117826	1	82	H71CEC89-5	H71CEC89	5	60 - 70	Male	Caucasian	24.7	NA
320	0.276618	0.0244473	0.572543	0.0204024	0.150839	0.00415617	2	10	HD040EE6-2	HD040EE6	2	60 - 70	Male	Caucasian	21.22	8
321	0.363383	0.0136725	0.546543	0.00916948	0.0900744	0.00453019	2	19	H8931F1F-4	H8931F1F	4	60 - 70	Male	Caucasian	22.11	13
322	0.380261	0.0364487	0.505488	0.0374765	0.114251	0.00126685	2	32	HD040EE6-3	HD040EE6	3	60 - 70	Male	Caucasian	22.02	10.5
323	0.0903334	0.00835047	0.519445	0.0247037	0.390221	0.0180432	2	59	HDE8714B-3	HDE8714B	3	60 - 70	Male	Caucasian	32.9	12	lipaemiac
324	0.379461	0.0159363	0.345243	0.0157903	0.275297	0.00584446	2	75	H10543D0-1	H10543D0	1	60 - 70	Male	Caucasian	28.53	NA	lipaemiac
325	0.226297	0.0128038	0.577426	0.0201752	0.196277	0.00768123	3	28	H8B86CB0-4	H8B86CB0	4	60 - 70	Male	Caucasian	25.25	13
326	0.11937	0.0115091	0.673776	0.00732088	0.206854	0.00664347	3	36	HDE8714B-4	HDE8714B	4	60 - 70	Male	Caucasian	29.85	11
327	0.0682123	0.0109967	0.795406	0.00760302	0.136382	0.00690521	3	40	H2BF139B-2	H2BF139B	2	60 - 70	Male	Caucasian	NA	NA
328	0.220996	0.0222811	0.628282	0.0211395	0.150722	0.00570281	3	55	H76CBBEC-3	H76CBBEC	3	60 - 70	Male	Caucasian	22.1	9.5
329	0.203532	0.00379424	0.661074	0.00829707	0.135395	0.00595759	4	31	HD040EE6-4	HD040EE6	4	60 - 70	Male	Caucasian	21.91	10.5
330	0.144342	0.0178184	0.706639	0.0140395	0.149019	0.00386109	4	41	HA03442B-4	HA03442B	4	60 - 70	Male	Caucasian	24.3	11
331	0.0752369	0.0315883	0.806841	0.03233	0.117923	0.00115348	1	59	H312005A-4	H312005A	4	70+	Male	Caucasian	27.77	12
332	0.366734	0.0484351	0.504715	0.0390553	0.128551	0.00971272	2	66	H86B074D-4	H86B074D	4	70+	Male	Caucasian	31.4	10.5
333	0.53976	0.0182645	0.247235	0.00866705	0.213006	0.0148785	3	74	H5E8859E-3	H5E8859E	3	70+	Male	Caucasian	28.77	8	hemolytic
334	0.195494	0.00906651	0.67458	0.00637189	0.129926	0.00337233	4	4	H5E8859E-2	H5E8859E	2	70+	Male	Caucasian	NA	NA
335	0.403149	0.00533621	0.467572	0.0086357	0.12928	0.00432842	4	23	H86B074D-3	H86B074D	3	70+	Male	Caucasian	34.06	14
336	0.257956	0.00886069	0.625331	0.00550742	0.116713	0.0037991	4	48	H312005A-2	H312005A	2	70+	Male	Caucasian	NA	NA
337	0.273366	0.0202498	0.567255	0.0194475	0.159379	0.00205247	4	52	H312005A-3	H312005A	3	70+	Male	Caucasian	30.35	9
338	0.483011	0.0272073	0.389655	0.0196691	0.127334	0.00754961	5	8	H312005A-1	H312005A	1	70+	Male	Caucasian	28.92	NA
339	0.261526	0.0315326	0.652081	0.0307372	0.0863934	0.00324373	3	64	H33EF1E3-2	H33EF1E3	2	30 - 40		Asian	NA	NA
340	0.180673	0.00567202	0.7098	0.00425483	0.109527	0.0056028	4	40	H1B8D5BE-2	H1B8D5BE	2	20 - 30		Asian	NA	10
341	0.485998	0.0163189	0.394725	0.0140403	0.119277	0.00742997	4	86	H9182A47-0	H9182A47	0
342	0.400005	0.00881008	0.488415	0.00858762	0.11158	0.000242328	5	16	H9334CDE-0	H9334CDE	0
343	0.34293	0.0121913	0.542196	0.0175903	0.114873	0.00546746	5	20	H15DE084-0	H15DE084	0
344	0.25552	0.00584482	0.608743	0.00589582	0.135737	0.00157589	5	21	H6296FBC-0	H6296FBC	0

## Sheet: Table S2
	Raw data				Relative values				Relative values x 100
TLC-plate	DBK1-9	DBK1-5	DBK1-8		DBK1-9	DBK1-5	DBK1-8		DBK1-9	DBK1-5	DBK1-8
1	301.15	72.9	86.73		0.653566	0.15821	0.188224		65.3566	15.821	18.8224
2	200.03	42.8	58.16		0.664574	0.142197	0.193229		66.4574	14.2197	19.3229
3	305.04	77.94	98.19		0.633955	0.16198	0.204065		63.3955	16.198	20.4065
4	232.56	48.08	64.28		0.674243	0.139395	0.186362		67.4243	13.9395	18.6362
5	251.33	50.22	82.73		0.654028	0.130686	0.215286		65.4028	13.0686	21.5286
6	259.19	53.16	79.74		0.661047	0.135581	0.203372		66.1047	13.5581	20.3372
7	233.83	48	90.24		0.628457	0.129008	0.242535		62.8457	12.9008	24.2535
8	221.09	43.77	67.97		0.664273	0.131509	0.204218		66.4273	13.1509	20.4218
9	218.98	49.84	73.51		0.639675	0.145591	0.214734		63.9675	14.5591	21.4734
10	235.24	53.82	79.3		0.638614	0.146107	0.215279		63.8614	14.6107	21.5279
11	228.66	60.58	86.48		0.608592	0.161237	0.230171		60.8592	16.1237	23.0171
12	290.56	67.16	97.13		0.638804	0.147653	0.213543		63.8804	14.7653	21.3543
13	223.06	51.43	84.65		0.621095	0.143203	0.235702		62.1095	14.3203	23.5702
14	251.55	50.08	72.41		0.672522	0.133889	0.193589		67.2522	13.3889	19.3589
15	219.5	50.7	80.15		0.626516	0.144712	0.228771		62.6516	14.4712	22.8771
16	281.17	56.96	82.91		0.667799	0.135284	0.196917		66.7799	13.5284	19.6917
17	233.79	49.02	72.76		0.657508	0.137863	0.204629		65.7508	13.7863	20.4629
18	294.97	53.71	88.6		0.674556	0.122827	0.202616		67.4556	12.2827	20.2616
19	243.29	62.5	85.05		0.62248	0.159912	0.217608		62.248	15.9912	21.7608
20	261.5	58.47	91.74		0.635156	0.142017	0.222827		63.5156	14.2017	22.2827
21	220.98	51.33	72.95		0.640039	0.148671	0.21129		64.0039	14.8671	21.129
22	221.24	49.46	64.16		0.660694	0.147704	0.191602		66.0694	14.7704	19.1602
23	189.3	48.53	63.53		0.628152	0.161037	0.210811		62.8152	16.1037	21.0811
24	263.39	59.77	72.29		0.666051	0.151144	0.182804		66.6051	15.1144	18.2804
25	315.31	65.02	85.23		0.67727	0.13966	0.18307		67.727	13.966	18.307
26	254.92	54.83	75.88		0.661048	0.142183	0.196769		66.1048	14.2183	19.6769
27	177.6	46.05	52.33		0.643525	0.16686	0.189615		64.3525	16.686	18.9615
28	206.55	47.74	60.45		0.656256	0.151681	0.192063		65.6256	15.1681	19.2063
29	220.63	41.21	56.03		0.694089	0.129644	0.176267		69.4089	12.9644	17.6267
30	239.92	51.96	64.69		0.672855	0.145722	0.181423		67.2855	14.5722	18.1423
31	244.86	57.96	81.43		0.637241	0.150839	0.211919		63.7241	15.0839	21.1919
32	242.41	52.31	67.94		0.668422	0.14424	0.187338		66.8422	14.424	18.7338
33	254.51	54.82	71.46		0.668374	0.143964	0.187662		66.8374	14.3964	18.7662
34	269.59	57.09	69.93		0.679736	0.143945	0.176319		67.9736	14.3945	17.6319
35	221.58	53.73	69.81		0.642038	0.155685	0.202277		64.2038	15.5685	20.2277
36	236.36	49.7	71.5		0.661036	0.138998	0.199966		66.1036	13.8998	19.9966
37	246.8	55.45	68.64		0.665426	0.149505	0.185068		66.5426	14.9505	18.5068
38	202.05	52.32	67.58		0.627582	0.16251	0.209908		62.7582	16.251	20.9908
39	264.42	55.51	81.45		0.658777	0.138298	0.202925		65.8777	13.8298	20.2925
40	205.34	52.35	69.95		0.626724	0.159779	0.213497		62.6724	15.9779	21.3497
41	284.21	57.52	66.84		0.695621	0.140784	0.163595		69.5621	14.0784	16.3595
42	301.93	61.51	90.28		0.665454	0.135568	0.198977		66.5454	13.5568	19.8977
43	262.18	53.64	72.45		0.675252	0.138151	0.186597		67.5252	13.8151	18.6597
44	226.39	47.74	62.93		0.671661	0.141637	0.186703		67.1661	14.1637	18.6703
45	211.33	45.16	61.19		0.665229	0.142156	0.192615		66.5229	14.2156	19.2615
46	218.93	46.02	65.98		0.66156	0.139063	0.199378		66.156	13.9063	19.9378
47	228.78	47.55	70.73		0.659194	0.137008	0.203798		65.9194	13.7008	20.3798
48	295.62	61.79	92.51		0.65705	0.137336	0.205614		65.705	13.7336	20.5614
49	248.37	54.04	69.07		0.668596	0.145472	0.185932		66.8596	14.5472	18.5932
50	218.88	47.23	61.78		0.667541	0.144042	0.188417		66.7541	14.4042	18.8417
51	220.65	46.66	63.97		0.666053	0.140848	0.193099		66.6053	14.0848	19.3099
52	261.34	56.39	74.79		0.6658	0.143661	0.190538		66.58	14.3661	19.0538
53	295.04	68.85	83.1		0.66006	0.15403	0.18591		66.006	15.403	18.591
54	277.53	59.17	75.97		0.672523	0.143383	0.184094		67.2523	14.3383	18.4094
55	260.75	57.18	82.42		0.651305	0.142825	0.20587		65.1305	14.2825	20.587
56	260.8	55.73	78.42		0.660337	0.141106	0.198557		66.0337	14.1106	19.8557
57	244.57	52.85	75.35		0.656088	0.141776	0.202135		65.6088	14.1776	20.2135
58	277.9	58.12	78.21		0.670883	0.140309	0.188808		67.0883	14.0309	18.8808
59	298.94	60.39	89.23		0.666444	0.134631	0.198925		66.6444	13.4631	19.8925
60	276.23	60.05	76.63		0.668984	0.145431	0.185585		66.8984	14.5431	18.5585
61	216.06	55.96	72.31		0.627479	0.162519	0.210002		62.7479	16.2519	21.0002
62	238.44	49.89	77.16		0.652384	0.136502	0.211114		65.2384	13.6502	21.1114
63	265.78	53.73	72.22		0.678478	0.137161	0.184362		67.8478	13.7161	18.4362
64	285.68	55.23	86.84		0.667867	0.129117	0.203016		66.7867	12.9117	20.3016
65	260.63	55.27	73.32		0.669621	0.142002	0.188377		66.9621	14.2002	18.8377
66	278.54	59.82	90.69		0.649202	0.139424	0.211374		64.9202	13.9424	21.1374
67	253.4	57.95	83.09		0.64243	0.146917	0.210653		64.243	14.6917	21.0653
68	226.55	54.57	73.84		0.638241	0.153736	0.208023		63.8241	15.3736	20.8023
69	231.22	56.47	75.62		0.636426	0.155432	0.208142		63.6426	15.5432	20.8142
70	227.38	50.37	64.35		0.664659	0.147238	0.188103		66.4659	14.7238	18.8103
71	245.84	53.88	71.91		0.661518	0.144983	0.193499		66.1518	14.4983	19.3499
72	269.46	61.35	79.37		0.656931	0.149568	0.1935		65.6931	14.9568	19.35
73	269.18	60.77	83.24		0.651468	0.147075	0.201457		65.1468	14.7075	20.1457
74	226.52	56.03	73.91		0.635471	0.157185	0.207344		63.5471	15.7185	20.7344
75	235.62	52.41	76.46		0.646437	0.14379	0.209773		64.6437	14.379	20.9773
76	285.89	59.38	79.26		0.673427	0.139872	0.186701		67.3427	13.9872	18.6701
77	270.58	55.58	73.91		0.676332	0.138926	0.184743		67.6332	13.8926	18.4743
78	248.23	58.43	71.24		0.656867	0.154618	0.188515		65.6867	15.4618	18.8515
79	290.38	64.76	86.91		0.656894	0.146499	0.196607		65.6894	14.6499	19.6607
80	266.89	63.23	79.17		0.65208	0.154487	0.193433		65.208	15.4487	19.3433
81	247.64	54.37	73.27		0.659881	0.144878	0.195241		65.9881	14.4878	19.5241
82	240.08	55.66	66.49		0.662783	0.153659	0.183557		66.2783	15.3659	18.3557
83	177.52	37.99	50.92		0.666291	0.142589	0.19112		66.6291	14.2589	19.112
84	255.34	60.19	88.04		0.632703	0.149144	0.218153		63.2703	14.9144	21.8153
85	288.12	63.69	91.57		0.649826	0.143647	0.206527		64.9826	14.3647	20.6527
86	260.53	62.6	78.2		0.649167	0.155981	0.194852		64.9167	15.5981	19.4852
87	220.11	56.39	76.56		0.623435	0.159718	0.216847		62.3435	15.9718	21.6847
88	256.73	62.56	86.17		0.633182	0.154294	0.212524		63.3182	15.4294	21.2524
89	332.16	63.84	97.68		0.672825	0.129315	0.197861		67.2825	12.9315	19.7861
90	266.39	62.95	90.23		0.634912	0.150035	0.215054		63.4912	15.0035	21.5054
91	229.47	50.63	62.09		0.670592	0.147959	0.181449		67.0592	14.7959	18.1449
92	316.38	53.6	83.45		0.697748	0.11821	0.184042		69.7748	11.821	18.4042
93	263.73	63.65	75.77		0.654173	0.157882	0.187945		65.4173	15.7882	18.7945
94	312	71.15	85.47		0.665785	0.151829	0.182387		66.5785	15.1829	18.2387
95	305.87	69.76	80.45		0.67065	0.152956	0.176394		67.065	15.2956	17.6394
96	248.04	55.77	65.82		0.671049	0.150881	0.17807		67.1049	15.0881	17.807
97	322.61	66.94	87.09		0.676842	0.140441	0.182717		67.6842	14.0441	18.2717
98	228.03	50.49	71.42		0.651626	0.144282	0.204092		65.1626	14.4282	20.4092
99	322.81	63.26	85.73		0.684209	0.134082	0.181708		68.4209	13.4082	18.1708
100	317.08	63.62	95.68		0.665603	0.133549	0.200848		66.5603	13.3549	20.0848
101	298.65	66.35	82.11		0.667956	0.148397	0.183646		66.7956	14.8397	18.3646
102	274.68	58.47	83.3		0.659575	0.140401	0.200024		65.9575	14.0401	20.0024
103	294.39	70.02	82.57		0.65862	0.156651	0.184729		65.862	15.6651	18.4729
104	261.32	59.77	84.63		0.64409	0.147318	0.208592		64.409	14.7318	20.8592
105	347.71	70.42	88.41		0.686441	0.139022	0.174537		68.6441	13.9022	17.4537
				Mean	0.657168	0.144993	0.197839		65.7168	14.4993	19.7839
				Std.Dev.	0.0174609	0.00911826	0.0140372		1.74609	0.911826	1.40372
				%					2.65699	6.28874	7.09526

## Sheet: Table S3
Gender	Age range	Participant ID		DBK1-9cf	DBK1-5cf	DBK1-8cf		DBK1-9ef	DBK1-5e	DBK1-8ef
F	20	H4B9BBE4-2		85.1105	2.03464	12.8548
F	20	H4B9BBE4-2		74.465	1.778	23.7571		82.6523	0	17.3477
F	20	HB9DF721-2		69.1792	1.52318	29.2976
F	20	HB9DF721-2		81.0054	1.27931	17.7153		93.4631	0	6.53686
F	20	HF2A0F62-2		78.463	2.85306	18.6839
F	20	HF2A0F62-2		72.8196	1.75131	25.4291		95.5233	0	4.4767
F	30	H5BD9B0D-2		77.7963	1.35304	20.8507
F	30	H5BD9B0D-2		74.465	1.778	23.7571		82.6523	0	17.3477
F	30	H205AF6E-2		87.1709	1.53104	11.2981
F	30	H205AF6E-2		91.3292	0	8.67082		91.7318	0	8.2682
F	30	H30A33EE-2		69.1884	1.43	29.3816		97.1701	0	2.82992
F	40	HC860193-2		77.1926	2.69301	20.1144		74.0611	0	25.9389
F	40	HA8FAE10-2		70.415	2.17475	27.4103		96.9034	0	3.09658
F	40	HEA8102F-2		77.3459	1.67996	20.9741		97.4443	0	2.5557
F	50	H6139160-2		80.404	2.21253	17.3834
F	50	H6139160-2		87.9951	1.64297	10.3619		92.8546	0	7.14536
F	50	HF2B528B-2		95.6746	0	4.3254		97.3885	0	2.61154
F	50	HF2B528B-2		92.2383	0	7.76166		90.4678	0	9.53223
F	50	H9B24343-2		87.0928	2.73876	10.1685		94.118	0	5.88203
F	50	H9B24343-2		85.7926	2.15993	12.0475		96.4319	0	3.56806
F	60	H64ABEFA-2		84.7265	2.47796	12.7955		78.1973	0	21.8027
F	60	H64ABEFA-2		86.8321	0	13.1679		91.079	0	8.92104
F	70	H2427E4C-2		82.7851	1.69464	15.5202		77.0509	0	22.9491
	Age range	Participant ID		DBK1-9cm	DBK1-5cm	DBK1-8cm		DBK1-9em	DBK1-5e	DBK1-8em
M	20	HBB4310D-2		67.0242	2.43345	30.5423		85.5194	0	14.4806
M	20	H74B7D4E-2		90.5108	1.32267	8.16656		92.8152	0	7.18485
M	30	H13C4EE9-2		90.6555	1.38428	7.96026
M	30	H13C4EE9-2		82.757	1.29048	15.9525		79.4622	0	20.5378
M	30	H41AD398-2		83.7875	2.14122	14.0713
M	30	H41AD398-2		76.1928	1.70414	22.1031		95.5233	0	4.4767
M	30	H8B10466-2		78.0762	1.87535	20.0485
M	40	HAD2F3CB-2		83.9344	0	16.0656		100	0	0
M	50	HF7D441E-2		87.3076	0.942471	11.7499		97.7066	0	2.29336
M	50	HF6D0184-2		85.0334	1.43507	13.5316		99.0517	0	0.948348
M	50	H46A156C-2		74.9499	1.65889	23.3912		96.8804	0	3.11958
M	60	H86B074D-2		86.1092	1.7277	12.1631		78.7711	0	21.2289
M	60	H8B86CB0-2		80.1387	2.06139	17.8		75.1034	0	24.8966
M	60	HD040EE6-2		69.2897	1.34056	29.3698
M	60	HD040EE6-2		83.4615	1.99661	14.5419		75.7373	0	24.2627
